# Supplementary material for: Alteration of microRNA Expression Associated with Chronic Back Pain in Patients with Intervertebral Disc Degeneration: A Scoping Review
Source: Int J Mol Sci. 2026 Jan 23;27(3):1167. doi: 10.3390/ijms27031167 (PMC12897208; doi:10.3390/ijms27031167)
Supplement: Supplementary file 1 [file ijms-27-01167-s001.zip]

Archive with 1 entries (1 files):
- ijms-4045174-supplementary.pdf
